# Supplementary material for: A Genetic History of the Near East from an aDNA Time Course Sampling Eight Points in the Past 4,000 Years
Source: Am J Hum Genet. 2020 May 28;107(1):149–57. doi: 10.1016/j.ajhg.2020.05.008 (PMC7332655; doi:10.1016/j.ajhg.2020.05.008)
Supplement: Table S12 — Information on Ancient Individuals Analyzed in this Study [file mmc2.xlsx]

## Sheet: Table S12
Table S12. Information on ancient individuals analyzed in this study
Sample ID†	Analysis Label	calBP	Region	Publication
MA2200_final.SG	Anatolia_MLBA	3800	Anatolia	de Barros Damgaard et al. 2018
MA2203_final.SG	Anatolia_MLBA	3800	Anatolia	de Barros Damgaard et al. 2018
MA2205_final.SG	Anatolia_MLBA	3800	Anatolia	de Barros Damgaard et al. 2018
MA2206_final.SG	Anatolia_MLBA	3800	Anatolia	de Barros Damgaard et al. 2018
MA2208_final.SG	Anatolia_MLBA	3800	Anatolia	de Barros Damgaard et al. 2018
I2495	Anatolia_EBA	4377	Anatolia	Lazaridis et al. 2017
I2499	Anatolia_EBA	4604	Anatolia	Lazaridis et al. 2017
I2683	Anatolia_EBA	4494	Anatolia	Lazaridis et al. 2017
I0707	Anatolia_N	8092	Anatolia	Mathieson et al. 2015
I0708	Anatolia_N	8097	Anatolia	Mathieson et al. 2015
I0709	Anatolia_N	8086	Anatolia	Mathieson et al. 2015
I0725	Anatolia_N	7950	Anatolia	Mathieson et al. 2015
I0726	Anatolia_N	7950	Anatolia	Mathieson et al. 2015
I0736	Anatolia_N	8300	Anatolia	Mathieson et al. 2015
I0744	Anatolia_N	8273	Anatolia	Mathieson et al. 2015
I0745	Anatolia_N	8251	Anatolia	Mathieson et al. 2015
I0746	Anatolia_N	7930	Anatolia	Mathieson et al. 2015
I1096	Anatolia_N	8300	Anatolia	Mathieson et al. 2015
I1097	Anatolia_N	8288	Anatolia	Mathieson et al. 2015
I1098	Anatolia_N	8288	Anatolia	Mathieson et al. 2015
I1099	Anatolia_N	8300	Anatolia	Mathieson et al. 2015
I1100	Anatolia_N	8300	Anatolia	Mathieson et al. 2015
I1101	Anatolia_N	8300	Anatolia	Mathieson et al. 2015
I1102	Anatolia_N	8300	Anatolia	Mathieson et al. 2015
I1103	Anatolia_N	8300	Anatolia	Mathieson et al. 2015
I0723_published	Anatolia_N	7870	Anatolia	Mathieson et al. 2015
I0724_published	Anatolia_N	7950	Anatolia	Mathieson et al. 2015
I0727_published	Anatolia_N	7950	Anatolia	Mathieson et al. 2015
I1579_published	Anatolia_N	8081	Anatolia	Mathieson et al. 2015
I1580_published	Anatolia_N	8195	Anatolia	Mathieson et al. 2015
I1581_published	Anatolia_N	8254	Anatolia	Mathieson et al. 2015
I1583_published	Anatolia_N	8281	Anatolia	Mathieson et al. 2015
I1585_published	Anatolia_N	8060	Anatolia	Mathieson et al. 2015
RISE396.SG	Armenia_MLBA	3015	Caucasus	Allentoft et al. 2015
RISE397.SG	Armenia_MLBA	2902	Caucasus	Allentoft et al. 2015
RISE407.SG	Armenia_MLBA	2955	Caucasus	Allentoft et al. 2015
RISE408.SG	Armenia_MLBA	3059	Caucasus	Allentoft et al. 2015
RISE412.SG	Armenia_MLBA	3019	Caucasus	Allentoft et al. 2015
RISE413.SG	Armenia_MLBA	3752	Caucasus	Allentoft et al. 2015
RISE416.SG	Armenia_MLBA	3494	Caucasus	Allentoft et al. 2015
RISE423.SG	Armenia_MLBA	3257	Caucasus	Allentoft et al. 2015
KK1.SG	CHG	9720	Caucasus	Jones et al. 2015
SATP.SG	CHG	13255	Caucasus	Jones et al. 2015
I1407	Armenia_ChL	5875	Caucasus	Lazaridis et al. 2016
I1409	Armenia_ChL	6057	Caucasus	Lazaridis et al. 2016
I1631	Armenia_ChL	6100	Caucasus	Lazaridis et al. 2016
I1632	Armenia_ChL	6065	Caucasus	Lazaridis et al. 2016
I1634	Armenia_ChL	6145	Caucasus	Lazaridis et al. 2016
I1633	Armenia_EBA	4465	Caucasus	Lazaridis et al. 2016
I1635	Armenia_EBA	4492	Caucasus	Lazaridis et al. 2016
I1658	Armenia_EBA	5170	Caucasus	Lazaridis et al. 2016
RISE391.SG	Steppe_MLBA	3954	Central Asia	Allentoft et al. 2015
I6888	Aligrama2_IA	2754	Central Asia	Narasimhan et al. 2019
I8219_published	Aligrama2_IA	2855	Central Asia	Narasimhan et al. 2019
I8246_published	Aligrama2_IA	2710	Central Asia	Narasimhan et al. 2019
I10410	BMAC	3750	Central Asia	Narasimhan et al. 2019
I10411	BMAC	4200	Central Asia	Narasimhan et al. 2019
I11042	BMAC	4225	Central Asia	Narasimhan et al. 2019
I1781	BMAC	3841	Central Asia	Narasimhan et al. 2019
I1782	BMAC	4165	Central Asia	Narasimhan et al. 2019
I1784	BMAC	4066	Central Asia	Narasimhan et al. 2019
I1787	BMAC	4010	Central Asia	Narasimhan et al. 2019
I1788	BMAC	3966	Central Asia	Narasimhan et al. 2019
I1790	BMAC	3996	Central Asia	Narasimhan et al. 2019
I1793	BMAC	4060	Central Asia	Narasimhan et al. 2019
I2085	BMAC	3899	Central Asia	Narasimhan et al. 2019
I2087	BMAC	4065	Central Asia	Narasimhan et al. 2019
I2116	BMAC	3951	Central Asia	Narasimhan et al. 2019
I2121	BMAC	4072	Central Asia	Narasimhan et al. 2019
I2125	BMAC	4007	Central Asia	Narasimhan et al. 2019
I2128	BMAC	4067	Central Asia	Narasimhan et al. 2019
I3374	BMAC	3985	Central Asia	Narasimhan et al. 2019
I6119	BMAC	3989	Central Asia	Narasimhan et al. 2019
I6668	BMAC	3250	Central Asia	Narasimhan et al. 2019
I6675	BMAC	3250	Central Asia	Narasimhan et al. 2019
I11025	BMAC	3400	Central Asia	Narasimhan et al. 2019
I11026	BMAC	3400	Central Asia	Narasimhan et al. 2019
I11027	BMAC	3542	Central Asia	Narasimhan et al. 2019
I11519	BMAC	3400	Central Asia	Narasimhan et al. 2019
I4156	BMAC	3400	Central Asia	Narasimhan et al. 2019
I4157	BMAC	3400	Central Asia	Narasimhan et al. 2019
I4159	BMAC	3400	Central Asia	Narasimhan et al. 2019
I4899	BMAC	3400	Central Asia	Narasimhan et al. 2019
I5604	BMAC	3739	Central Asia	Narasimhan et al. 2019
I5605	BMAC	3400	Central Asia	Narasimhan et al. 2019
I4161	BMAC	3900	Central Asia	Narasimhan et al. 2019
I4163	BMAC	3482	Central Asia	Narasimhan et al. 2019
I4312	BMAC	3629	Central Asia	Narasimhan et al. 2019
I4313	BMAC	3422	Central Asia	Narasimhan et al. 2019
I4315	BMAC	3487	Central Asia	Narasimhan et al. 2019
I7411	BMAC	3560	Central Asia	Narasimhan et al. 2019
I7412	BMAC	3646	Central Asia	Narasimhan et al. 2019
I4285	BMAC	3717	Central Asia	Narasimhan et al. 2019
I4286	BMAC	3771	Central Asia	Narasimhan et al. 2019
I4288	BMAC	3750	Central Asia	Narasimhan et al. 2019
I4289	BMAC	3799	Central Asia	Narasimhan et al. 2019
I7414	BMAC	3923	Central Asia	Narasimhan et al. 2019
I7416	BMAC	3813	Central Asia	Narasimhan et al. 2019
I7419	BMAC	3741	Central Asia	Narasimhan et al. 2019
I7420	BMAC	3750	Central Asia	Narasimhan et al. 2019
I7421	BMAC	3799	Central Asia	Narasimhan et al. 2019
I7492	BMAC	3827	Central Asia	Narasimhan et al. 2019
I7542	BMAC	3769	Central Asia	Narasimhan et al. 2019
I6549	Butkara_H	2057	Central Asia	Narasimhan et al. 2019
I6550	Butkara_H	1942	Central Asia	Narasimhan et al. 2019
I6551	Butkara_H	2000	Central Asia	Narasimhan et al. 2019
I6547	Butkara_H	200	Central Asia	Narasimhan et al. 2019
I12478	Geoksyur_EN	5100	Central Asia	Narasimhan et al. 2019
I12479	Geoksyur_EN	5100	Central Asia	Narasimhan et al. 2019
I12480	Geoksyur_EN	5100	Central Asia	Narasimhan et al. 2019
I12481	Geoksyur_EN	5100	Central Asia	Narasimhan et al. 2019
I12482	Geoksyur_EN	5100	Central Asia	Narasimhan et al. 2019
I12483	Geoksyur_EN	5100	Central Asia	Narasimhan et al. 2019
I12485	Geoksyur_EN	5100	Central Asia	Narasimhan et al. 2019
I12486	Geoksyur_EN	5100	Central Asia	Narasimhan et al. 2019
I12487	Geoksyur_EN	5100	Central Asia	Narasimhan et al. 2019
I8503	Geoksyur_EN	5100	Central Asia	Narasimhan et al. 2019
I8504	Geoksyur_EN	4959	Central Asia	Narasimhan et al. 2019
I8505	Geoksyur_EN	5100	Central Asia	Narasimhan et al. 2019
I8510	Geoksyur_EN	5168	Central Asia	Narasimhan et al. 2019
I8524	Geoksyur_EN	5100	Central Asia	Narasimhan et al. 2019
I8526	Geoksyur_EN	5100	Central Asia	Narasimhan et al. 2019
I8527	Geoksyur_EN	5100	Central Asia	Narasimhan et al. 2019
I8528	Geoksyur_EN	5100	Central Asia	Narasimhan et al. 2019
I8529	Geoksyur_EN	5100	Central Asia	Narasimhan et al. 2019
I8530	Geoksyur_EN	5100	Central Asia	Narasimhan et al. 2019
I8532	Geoksyur_EN	5100	Central Asia	Narasimhan et al. 2019
I12484_published	Geoksyur_EN	5100	Central Asia	Narasimhan et al. 2019
I2123	Indus_Periphery	4246	Central Asia	Narasimhan et al. 2019
I10409_published	Indus_Periphery	4112	Central Asia	Narasimhan et al. 2019
I11041_published	Indus_Periphery	4006	Central Asia	Narasimhan et al. 2019
I12292	Ksirov_H_Kushan	2055	Central Asia	Narasimhan et al. 2019
I12293	Ksirov_H_Kushan	2000	Central Asia	Narasimhan et al. 2019
I12294	Ksirov_H_Kushan	1969	Central Asia	Narasimhan et al. 2019
I4259	Parkhai_Anau_EN	5068	Central Asia	Narasimhan et al. 2019
I4634	Parkhai_Anau_EN	5044	Central Asia	Narasimhan et al. 2019
I4635	Parkhai_Anau_EN	5450	Central Asia	Narasimhan et al. 2019
I6669	Parkhai_Anau_EN	4946	Central Asia	Narasimhan et al. 2019
I4085	Parkhai_Anau_EN	5450	Central Asia	Narasimhan et al. 2019
I4086	Parkhai_Anau_EN	5450	Central Asia	Narasimhan et al. 2019
I4087	Parkhai_Anau_EN	5450	Central Asia	Narasimhan et al. 2019
I6671	Parkhai_Anau_EN	4550	Central Asia	Narasimhan et al. 2019
I6674	Parkhai_Anau_EN	4139	Central Asia	Narasimhan et al. 2019
I4290	Sarazm_EN	5450	Central Asia	Narasimhan et al. 2019
I4910	Sarazm_EN	5529	Central Asia	Narasimhan et al. 2019
I6557	SPGT_IA	2850	Central Asia	Narasimhan et al. 2019
I6545	SPGT_IA	2826	Central Asia	Narasimhan et al. 2019
I6546	SPGT_IA	2855	Central Asia	Narasimhan et al. 2019
I6548	SPGT_IA	2850	Central Asia	Narasimhan et al. 2019
I12450	SPGT_IA	2758	Central Asia	Narasimhan et al. 2019
I12451	SPGT_IA	2850	Central Asia	Narasimhan et al. 2019
I12968	SPGT_IA	2850	Central Asia	Narasimhan et al. 2019
I13219	SPGT_IA	2850	Central Asia	Narasimhan et al. 2019
I8193	SPGT_IA	3150	Central Asia	Narasimhan et al. 2019
I8194	SPGT_IA	2950	Central Asia	Narasimhan et al. 2019
I10523	SPGT_IA	2850	Central Asia	Narasimhan et al. 2019
I12147	SPGT_IA	3061	Central Asia	Narasimhan et al. 2019
I12444	SPGT_IA	2850	Central Asia	Narasimhan et al. 2019
I12445	SPGT_IA	2850	Central Asia	Narasimhan et al. 2019
I12446	SPGT_IA	2850	Central Asia	Narasimhan et al. 2019
I12447	SPGT_IA	2850	Central Asia	Narasimhan et al. 2019
I12448	SPGT_IA	2850	Central Asia	Narasimhan et al. 2019
I12454	SPGT_IA	2850	Central Asia	Narasimhan et al. 2019
I12460	SPGT_IA	2850	Central Asia	Narasimhan et al. 2019
I12461	SPGT_IA	2850	Central Asia	Narasimhan et al. 2019
I12462	SPGT_IA	2850	Central Asia	Narasimhan et al. 2019
I12463	SPGT_IA	2850	Central Asia	Narasimhan et al. 2019
I12464	SPGT_IA	2850	Central Asia	Narasimhan et al. 2019
I12465	SPGT_IA	2850	Central Asia	Narasimhan et al. 2019
I12470	SPGT_IA	2850	Central Asia	Narasimhan et al. 2019
I12471	SPGT_IA	2850	Central Asia	Narasimhan et al. 2019
I12473	SPGT_IA	2850	Central Asia	Narasimhan et al. 2019
I12475	SPGT_IA	2850	Central Asia	Narasimhan et al. 2019
I12477	SPGT_IA	2850	Central Asia	Narasimhan et al. 2019
I5396	SPGT_IA	2811	Central Asia	Narasimhan et al. 2019
I5397	SPGT_IA	2851	Central Asia	Narasimhan et al. 2019
I5398	SPGT_IA	2850	Central Asia	Narasimhan et al. 2019
I12141_published	SPGT_IA	2850	Central Asia	Narasimhan et al. 2019
I12142_published	SPGT_IA	2850	Central Asia	Narasimhan et al. 2019
I12143_published	SPGT_IA	2850	Central Asia	Narasimhan et al. 2019
I12144_published	SPGT_IA	2850	Central Asia	Narasimhan et al. 2019
I12146_published	SPGT_IA	2850	Central Asia	Narasimhan et al. 2019
I12149_published	SPGT_IA	2850	Central Asia	Narasimhan et al. 2019
I5399_published	SPGT_IA	2850	Central Asia	Narasimhan et al. 2019
I10000	SPGT_IA	2850	Central Asia	Narasimhan et al. 2019
I10001	SPGT_IA	2850	Central Asia	Narasimhan et al. 2019
I10974	SPGT_IA	2905	Central Asia	Narasimhan et al. 2019
I12455	SPGT_IA	2850	Central Asia	Narasimhan et al. 2019
I12456	SPGT_IA	2850	Central Asia	Narasimhan et al. 2019
I12457	SPGT_IA	2933	Central Asia	Narasimhan et al. 2019
I12458	SPGT_IA	2850	Central Asia	Narasimhan et al. 2019
I12459	SPGT_IA	2850	Central Asia	Narasimhan et al. 2019
I12979	SPGT_IA	2850	Central Asia	Narasimhan et al. 2019
I12980	SPGT_IA	2850	Central Asia	Narasimhan et al. 2019
I12981	SPGT_IA	2850	Central Asia	Narasimhan et al. 2019
I12982	SPGT_IA	2850	Central Asia	Narasimhan et al. 2019
I12984	SPGT_IA	2850	Central Asia	Narasimhan et al. 2019
I12987	SPGT_IA	2850	Central Asia	Narasimhan et al. 2019
I12988	SPGT_IA	2850	Central Asia	Narasimhan et al. 2019
I13220	SPGT_IA	2850	Central Asia	Narasimhan et al. 2019
I13221	SPGT_IA	2850	Central Asia	Narasimhan et al. 2019
I13222	SPGT_IA	2850	Central Asia	Narasimhan et al. 2019
I13223	SPGT_IA	2850	Central Asia	Narasimhan et al. 2019
I13224	SPGT_IA	2850	Central Asia	Narasimhan et al. 2019
I13226	SPGT_IA	2910	Central Asia	Narasimhan et al. 2019
I13227	SPGT_IA	2850	Central Asia	Narasimhan et al. 2019
I13228	SPGT_IA	2850	Central Asia	Narasimhan et al. 2019
I5400	SPGT_IA	2829	Central Asia	Narasimhan et al. 2019
I6292	SPGT_IA	2798	Central Asia	Narasimhan et al. 2019
I6553	SPGT_IA	2853	Central Asia	Narasimhan et al. 2019
I6556	SPGT_IA	2796	Central Asia	Narasimhan et al. 2019
I8998	SPGT_IA	2850	Central Asia	Narasimhan et al. 2019
I8999	SPGT_IA	2817	Central Asia	Narasimhan et al. 2019
I6555	SPGT_IA	2813	Central Asia	Narasimhan et al. 2019
I12134_published	SPGT_IA	2850	Central Asia	Narasimhan et al. 2019
I12137_published	SPGT_IA	2850	Central Asia	Narasimhan et al. 2019
I12983_published	SPGT_IA	2850	Central Asia	Narasimhan et al. 2019
I1799	SPGT_IA	3157	Central Asia	Narasimhan et al. 2019
I1985	SPGT_IA	2958	Central Asia	Narasimhan et al. 2019
I1994	SPGT_IA	2924	Central Asia	Narasimhan et al. 2019
I6194	SPGT_IA	2950	Central Asia	Narasimhan et al. 2019
I6195	SPGT_IA	2910	Central Asia	Narasimhan et al. 2019
I6197	SPGT_IA	2950	Central Asia	Narasimhan et al. 2019
I6198	SPGT_IA	2950	Central Asia	Narasimhan et al. 2019
I6897	SPGT_IA	2950	Central Asia	Narasimhan et al. 2019
I6899	SPGT_IA	2868	Central Asia	Narasimhan et al. 2019
I6900	SPGT_IA	3213	Central Asia	Narasimhan et al. 2019
I6901	SPGT_IA	2950	Central Asia	Narasimhan et al. 2019
I8190	SPGT_IA	2861	Central Asia	Narasimhan et al. 2019
I12472_published	SPGT_IA	2850	Central Asia	Narasimhan et al. 2019
I11501	Steppe_EMBA	5169	Central Asia	Narasimhan et al. 2019
I11531	Steppe_EMBA	4953	Central Asia	Narasimhan et al. 2019
I11732	Steppe_EMBA	4945	Central Asia	Narasimhan et al. 2019
I11734	Steppe_EMBA	4917	Central Asia	Narasimhan et al. 2019
I11735	Steppe_EMBA	4331	Central Asia	Narasimhan et al. 2019
I11737	Steppe_EMBA	4064	Central Asia	Narasimhan et al. 2019
I8218	Swat_H	1949	Central Asia	Narasimhan et al. 2019
I8220	Swat_H	2543	Central Asia	Narasimhan et al. 2019
I8245	Swat_H	2189	Central Asia	Narasimhan et al. 2019
I6891	Swat_H	2250	Central Asia	Narasimhan et al. 2019
I6893	Swat_H	2232	Central Asia	Narasimhan et al. 2019
I6894	Swat_H	2250	Central Asia	Narasimhan et al. 2019
I6896	Swat_H	2216	Central Asia	Narasimhan et al. 2019
I7717	Swat_H	2330	Central Asia	Narasimhan et al. 2019
I7718	Swat_H	2250	Central Asia	Narasimhan et al. 2019
I7719	Swat_H	2250	Central Asia	Narasimhan et al. 2019
I7720	Swat_H	2250	Central Asia	Narasimhan et al. 2019
I7721	Swat_H	2250	Central Asia	Narasimhan et al. 2019
I7723	Swat_H	2250	Central Asia	Narasimhan et al. 2019
mota.SG	Mota	4472	East Africa	Gallego Llorente et al. 2015
I12533	Kenya_EN	4007	East Africa	Prendergast et al. 2019
I12534	Kenya_EN	3982	East Africa	Prendergast et al. 2019
I12381	Kenya_IA	609	East Africa	Prendergast et al. 2019
I8802	Kenya_IA	1087	East Africa	Prendergast et al. 2019
I8901	Kenya_IA	1013	East Africa	Prendergast et al. 2019
I12384	Kenya_N	1724	East Africa	Prendergast et al. 2019
I8758	Kenya_N	2586	East Africa	Prendergast et al. 2019
I8809	Kenya_N	2973	East Africa	Prendergast et al. 2019
I8814	Kenya_N	2420	East Africa	Prendergast et al. 2019
I8918	Kenya_N	2245	East Africa	Prendergast et al. 2019
I8919	Kenya_N	2252	East Africa	Prendergast et al. 2019
I8759_published	Kenya_N	2647	East Africa	Prendergast et al. 2019
I8830_published	Kenya_N	2340	East Africa	Prendergast et al. 2019
I8920_published	Kenya_N	2340	East Africa	Prendergast et al. 2019
I10719	Kenya_NeolithicEl	2053	East Africa	Prendergast et al. 2019
I12394	Kenya_NeolithicEl	1471	East Africa	Prendergast et al. 2019
I12398	Kenya_NeolithicEl	2612	East Africa	Prendergast et al. 2019
I8805	Kenya_NeolithicEl	1808	East Africa	Prendergast et al. 2019
I8922	Kenya_NeolithicEl	2050	East Africa	Prendergast et al. 2019
I8923	Kenya_NeolithicEl	2529	East Africa	Prendergast et al. 2019
I13977	Tanzania_PN	1948	East Africa	Prendergast et al. 2019
I13979	Tanzania_PN	2516	East Africa	Prendergast et al. 2019
I13980	Tanzania_PN	2625	East Africa	Prendergast et al. 2019
I13981	Tanzania_PN	2614	East Africa	Prendergast et al. 2019
I13762	Tanzania_PN	2150	East Africa	Prendergast et al. 2019
RISE471.SG	Germany_LNBA	3555	Europe	Allentoft et al. 2015
RISE434.SG	Germany_LNBA	4705	Europe	Allentoft et al. 2015
RISE435.SG	Germany_LNBA	4631	Europe	Allentoft et al. 2015
RISE436.SG	Germany_LNBA	4674	Europe	Allentoft et al. 2015
RISE446.SG	Germany_LNBA	4597	Europe	Allentoft et al. 2015
RISE349.SG	Hungary_BA	3859	Europe	Allentoft et al. 2015
RISE371.SG	Hungary_BA	3989	Europe	Allentoft et al. 2015
RISE373.SG	Hungary_BA	3741	Europe	Allentoft et al. 2015
RISE374.SG	Hungary_BA	3693	Europe	Allentoft et al. 2015
RISE247.SG	Hungary_BA	3629	Europe	Allentoft et al. 2015
RISE254.SG	Hungary_BA	3969	Europe	Allentoft et al. 2015
RISE479.SG	Hungary_BA	3700	Europe	Allentoft et al. 2015
RISE480.SG	Hungary_BA	3550	Europe	Allentoft et al. 2015
RISE483.SG	Hungary_BA	3700	Europe	Allentoft et al. 2015
RISE484.SG	Hungary_BA	3700	Europe	Allentoft et al. 2015
R1014.SG	Italy_ChL	7084	Europe	Antonio et al. 2019
R4.SG	Italy_ChL	4865	Europe	Antonio et al. 2019
R5.SG	Italy_ChL	4840	Europe	Antonio et al. 2019
R1.SG	Italy_IA_Republic	2835	Europe	Antonio et al. 2019
R1015.SG	Italy_IA_Republic	2800	Europe	Antonio et al. 2019
R1016.SG	Italy_IA_Republic	2750	Europe	Antonio et al. 2019
R1021.SG	Italy_IA_Republic	2600	Europe	Antonio et al. 2019
R435.SG	Italy_IA_Republic	2350	Europe	Antonio et al. 2019
R473.SG	Italy_IA_Republic	2600	Europe	Antonio et al. 2019
R474.SG	Italy_IA_Republic	2600	Europe	Antonio et al. 2019
R851.SG	Italy_IA_Republic	2600	Europe	Antonio et al. 2019
R11.SG	Italy_Mesolithic	11908	Europe	Antonio et al. 2019
R15.SG	Italy_Mesolithic	9125	Europe	Antonio et al. 2019
R7.SG	Italy_Mesolithic	10682	Europe	Antonio et al. 2019
NE3.SG	Europe_EN	7060	Europe	Gamba et al. 2014
NE4.SG	Europe_EN	7061	Europe	Gamba et al. 2014
NE5.SG	Europe_EN	7050	Europe	Gamba et al. 2014
NE2.SG	Europe_EN	7124	Europe	Gamba et al. 2014
KO2.SG	Europe_EN	7590	Europe	Gamba et al. 2014
NE1.SG	Europe_EN	7139	Europe	Gamba et al. 2014
NE7.SG	Europe_EN	6374	Europe	Gamba et al. 2014
NE6.SG	Europe_EN	7052	Europe	Gamba et al. 2014
BR2.SG	Hungary_BA	3140	Europe	Gamba et al. 2014
BR1.SG	Hungary_BA	4035	Europe	Gamba et al. 2014
KO1_published.SG	WHG	7660	Europe	Gamba et al. 2014
ATP9.SG	Iberia_BA	3634	Europe	Gunther et al. 2015
Bichon.SG	Switzerland_HG	13665	Europe	Jones et al. 2015
Stuttgart_published.DG	Europe_EN	7140	Europe	Lazaridis et al. 2014
I2937_all	Greece_N	7359	Europe	Lazaridis et al. 2017
I0070	Minoan_Lassithi	4000	Europe	Lazaridis et al. 2017
I0071	Minoan_Lassithi	4000	Europe	Lazaridis et al. 2017
I0073	Minoan_Lassithi	4000	Europe	Lazaridis et al. 2017
I0074	Minoan_Lassithi	4000	Europe	Lazaridis et al. 2017
I9005	Minoan_Lassithi	4000	Europe	Lazaridis et al. 2017
I9127	Minoan_Odigitria	3895	Europe	Lazaridis et al. 2017
I9128	Minoan_Odigitria	3895	Europe	Lazaridis et al. 2017
I9129	Minoan_Odigitria	3895	Europe	Lazaridis et al. 2017
I9130	Minoan_Odigitria	3895	Europe	Lazaridis et al. 2017
I9131	Minoan_Odigitria	3895	Europe	Lazaridis et al. 2017
I9006	Mycenaean	3287	Europe	Lazaridis et al. 2017
I9010	Mycenaean	3250	Europe	Lazaridis et al. 2017
I9041	Mycenaean	3250	Europe	Lazaridis et al. 2017
I9033	Mycenaean	3298	Europe	Lazaridis et al. 2017
I0018	Europe_EN	7140	Europe	Lipson et al. 2017
I0056	Europe_EN	7061	Europe	Lipson et al. 2017
I0100	Europe_EN	6977	Europe	Lipson et al. 2017
I2014	Europe_EN	6978	Europe	Lipson et al. 2017
I2022	Europe_EN	7125	Europe	Lipson et al. 2017
I0046_published	Europe_EN	7051	Europe	Lipson et al. 2017
I0048_published	Europe_EN	7056	Europe	Lipson et al. 2017
I0057_published	Europe_EN	7070	Europe	Lipson et al. 2017
I0659_published	Europe_EN	7037	Europe	Lipson et al. 2017
I0821_published	Europe_EN	6976	Europe	Lipson et al. 2017
I1550_published	Europe_EN	7125	Europe	Lipson et al. 2017
I2008_published	Europe_EN	7052	Europe	Lipson et al. 2017
I2017_published	Europe_EN	7125	Europe	Lipson et al. 2017
I2021_published	Europe_EN	7125	Europe	Lipson et al. 2017
I2026_published	Europe_EN	7125	Europe	Lipson et al. 2017
I2029_published	Europe_EN	7126	Europe	Lipson et al. 2017
I2030_published	Europe_EN	7125	Europe	Lipson et al. 2017
I2032_published	Europe_EN	7125	Europe	Lipson et al. 2017
I2036_published	Europe_EN	7125	Europe	Lipson et al. 2017
I2037_published	Europe_EN	7056	Europe	Lipson et al. 2017
I2038_published	Europe_EN	7125	Europe	Lipson et al. 2017
I1972	Europe_EN	6710	Europe	Lipson et al. 2017
I2199	Europe_EN	7074	Europe	Lipson et al. 2017
I1838	Iberia_MNChL	5099	Europe	Lipson et al. 2017
I1843	Iberia_MNChL	4935	Europe	Lipson et al. 2017
I1975	Iberia_MNChL	4942	Europe	Lipson et al. 2017
I1981	Iberia_MNChL	4903	Europe	Lipson et al. 2017
I2467	Iberia_MNChL	4297	Europe	Lipson et al. 2017
I3269	Iberia_MNChL	5000	Europe	Lipson et al. 2017
I3270	Iberia_MNChL	5000	Europe	Lipson et al. 2017
I3271	Iberia_MNChL	5000	Europe	Lipson et al. 2017
I3272	Iberia_MNChL	5033	Europe	Lipson et al. 2017
I5838	Iberia_MNChL	4573	Europe	Lipson et al. 2017
I0022	Europe_EN	7125	Europe	Mathieson et al. 2015
I0025	Europe_EN	7125	Europe	Mathieson et al. 2015
I0026	Europe_EN	7125	Europe	Mathieson et al. 2015
I0054	Europe_EN	7072	Europe	Mathieson et al. 2015
I0795	Europe_EN	7079	Europe	Mathieson et al. 2015
I0797	Europe_EN	7125	Europe	Mathieson et al. 2015
I1508	Europe_EN	7590	Europe	Mathieson et al. 2015
I0174	Europe_EN	7569	Europe	Mathieson et al. 2015
I1495	Europe_EN	6374	Europe	Mathieson et al. 2015
I1498	Europe_EN	7124	Europe	Mathieson et al. 2015
I1500	Europe_EN	7050	Europe	Mathieson et al. 2015
I1505	Europe_EN	7061	Europe	Mathieson et al. 2015
I1506	Europe_EN	7139	Europe	Mathieson et al. 2015
I1499	Europe_EN	7060	Europe	Mathieson et al. 2015
I0176	Europe_EN	7026	Europe	Mathieson et al. 2015
I1496	Europe_EN	7052	Europe	Mathieson et al. 2015
I0409	Europe_EN	7215	Europe	Mathieson et al. 2015
I0410	Europe_EN	7130	Europe	Mathieson et al. 2015
I0412	Europe_EN	7144	Europe	Mathieson et al. 2015
I0413	Europe_EN	7139	Europe	Mathieson et al. 2015
I0108	Germany_LNBA	4387	Europe	Mathieson et al. 2015
I0111	Germany_LNBA	4290	Europe	Mathieson et al. 2015
I0112	Germany_LNBA	4250	Europe	Mathieson et al. 2015
I0113	Germany_LNBA	4140	Europe	Mathieson et al. 2015
I0805	Germany_LNBA	4255	Europe	Mathieson et al. 2015
I0806	Germany_LNBA	4241	Europe	Mathieson et al. 2015
I1546	Germany_LNBA	4225	Europe	Mathieson et al. 2015
I1549	Germany_LNBA	4225	Europe	Mathieson et al. 2015
I0060_published	Germany_LNBA	4239	Europe	Mathieson et al. 2015
I0049	Germany_LNBA	4287	Europe	Mathieson et al. 2015
I0103	Germany_LNBA	4473	Europe	Mathieson et al. 2015
I0104	Germany_LNBA	4378	Europe	Mathieson et al. 2015
I0106	Germany_LNBA	4287	Europe	Mathieson et al. 2015
I1532	Germany_LNBA	4225	Europe	Mathieson et al. 2015
I1534	Germany_LNBA	4225	Europe	Mathieson et al. 2015
I1536	Germany_LNBA	4225	Europe	Mathieson et al. 2015
I1538	Germany_LNBA	4225	Europe	Mathieson et al. 2015
I1539	Germany_LNBA	4408	Europe	Mathieson et al. 2015
I1542	Germany_LNBA	4225	Europe	Mathieson et al. 2015
I1544	Germany_LNBA	4225	Europe	Mathieson et al. 2015
I1540	Germany_LNBA	4225	Europe	Mathieson et al. 2015
I0115	Germany_LNBA	3807	Europe	Mathieson et al. 2015
I0116	Germany_LNBA	3987	Europe	Mathieson et al. 2015
I0117	Germany_LNBA	4106	Europe	Mathieson et al. 2015
I0164	Germany_LNBA	3909	Europe	Mathieson et al. 2015
I0803	Germany_LNBA	3987	Europe	Mathieson et al. 2015
I0804	Germany_LNBA	4001	Europe	Mathieson et al. 2015
I0047_published	Germany_LNBA	3951	Europe	Mathieson et al. 2015
I0099_published	Germany_LNBA	3036	Europe	Mathieson et al. 2015
I0118	Germany_LNBA	4309	Europe	Mathieson et al. 2015
I0059	Germany_LNBA	4188	Europe	Mathieson et al. 2015
I0171	Germany_LNBA	4114	Europe	Mathieson et al. 2015
I0550	Germany_LNBA	4471	Europe	Mathieson et al. 2015
I1502	Hungary_BA	4035	Europe	Mathieson et al. 2015
I1504	Hungary_BA	3140	Europe	Mathieson et al. 2015
I1271	Iberia_MNChL	4573	Europe	Mathieson et al. 2015
I1272	Iberia_MNChL	4627	Europe	Mathieson et al. 2015
I1276	Iberia_MNChL	4573	Europe	Mathieson et al. 2015
I1277	Iberia_MNChL	4407	Europe	Mathieson et al. 2015
I1280	Iberia_MNChL	4573	Europe	Mathieson et al. 2015
I1281	Iberia_MNChL	4670	Europe	Mathieson et al. 2015
I1282	Iberia_MNChL	4573	Europe	Mathieson et al. 2015
I1284	Iberia_MNChL	4573	Europe	Mathieson et al. 2015
I1300	Iberia_MNChL	4573	Europe	Mathieson et al. 2015
I1303	Iberia_MNChL	4573	Europe	Mathieson et al. 2015
I1314	Iberia_MNChL	4573	Europe	Mathieson et al. 2015
I0405	Iberia_MNChL	5700	Europe	Mathieson et al. 2015
I0406	Iberia_MNChL	5700	Europe	Mathieson et al. 2015
I0407	Iberia_MNChL	5700	Europe	Mathieson et al. 2015
I0408	Iberia_MNChL	5727	Europe	Mathieson et al. 2015
I0011	SHG	7569	Europe	Mathieson et al. 2015
I0012	SHG	7595	Europe	Mathieson et al. 2015
I0013	SHG	7751	Europe	Mathieson et al. 2015
I0014	SHG	7703	Europe	Mathieson et al. 2015
I0015	SHG	7747	Europe	Mathieson et al. 2015
I0017	SHG	7626	Europe	Mathieson et al. 2015
I1507	WHG	7660	Europe	Mathieson et al. 2015
I0585	WHG	7815	Europe	Mathieson et al. 2015
ANI153	Bulgaria_ChL	6413	Europe	Mathieson et al. 2018
I0781	Bulgaria_ChL	6400	Europe	Mathieson et al. 2018
I0785	Bulgaria_ChL	6357	Europe	Mathieson et al. 2018
I2423	Bulgaria_ChL	6388	Europe	Mathieson et al. 2018
I2424	Bulgaria_ChL	6304	Europe	Mathieson et al. 2018
I2425	Bulgaria_ChL	6515	Europe	Mathieson et al. 2018
I2427	Bulgaria_ChL	6340	Europe	Mathieson et al. 2018
I2430	Bulgaria_ChL	6448	Europe	Mathieson et al. 2018
I2431	Bulgaria_ChL	6615	Europe	Mathieson et al. 2018
I2509	Bulgaria_ChL	6353	Europe	Mathieson et al. 2018
I2519	Bulgaria_ChL	6242	Europe	Mathieson et al. 2018
I2526	Bulgaria_ChL	7336	Europe	Mathieson et al. 2018
I5068	Europe_EN	7088	Europe	Mathieson et al. 2018
I5069	Europe_EN	7017	Europe	Mathieson et al. 2018
I5070	Europe_EN	7056	Europe	Mathieson et al. 2018
I5204	Europe_EN	6950	Europe	Mathieson et al. 2018
I5205	Europe_EN	6950	Europe	Mathieson et al. 2018
I5206	Europe_EN	6950	Europe	Mathieson et al. 2018
I5207	Europe_EN	6950	Europe	Mathieson et al. 2018
I5208	Europe_EN	6950	Europe	Mathieson et al. 2018
I5427	Greece_N	7892	Europe	Mathieson et al. 2018
I2318	Greece_N	5945	Europe	Mathieson et al. 2018
I3708	Greece_N	6550	Europe	Mathieson et al. 2018
I3709	Greece_N	5847	Europe	Mathieson et al. 2018
I3920	Greece_N	5770	Europe	Mathieson et al. 2018
I4582	WHG	8697	Europe	Mathieson et al. 2018
I5411	WHG	8600	Europe	Mathieson et al. 2018
I4081_published	WHG	9335	Europe	Mathieson et al. 2018
I4607	WHG	8940	Europe	Mathieson et al. 2018
I4655_published	WHG	8765	Europe	Mathieson et al. 2018
I4660	WHG	9713	Europe	Mathieson et al. 2018
I4870	WHG	8740	Europe	Mathieson et al. 2018
I4871	WHG	8450	Europe	Mathieson et al. 2018
I4872	WHG	8450	Europe	Mathieson et al. 2018
I4873	WHG	7872	Europe	Mathieson et al. 2018
I4874	WHG	8506	Europe	Mathieson et al. 2018
I4875	WHG	8458	Europe	Mathieson et al. 2018
I4876	WHG	8455	Europe	Mathieson et al. 2018
I4877	WHG	8505	Europe	Mathieson et al. 2018
I4878	WHG	7803	Europe	Mathieson et al. 2018
I4880	WHG	7813	Europe	Mathieson et al. 2018
I4915	WHG	8115	Europe	Mathieson et al. 2018
I4916	WHG	8763	Europe	Mathieson et al. 2018
I4917	WHG	8058	Europe	Mathieson et al. 2018
I5233	WHG	8001	Europe	Mathieson et al. 2018
I5234	WHG	9800	Europe	Mathieson et al. 2018
I5235	WHG	10835	Europe	Mathieson et al. 2018
I5236	WHG	10008	Europe	Mathieson et al. 2018
I5237	WHG	9800	Europe	Mathieson et al. 2018
I5238	WHG	9993	Europe	Mathieson et al. 2018
I5239	WHG	10333	Europe	Mathieson et al. 2018
I5240	WHG	10805	Europe	Mathieson et al. 2018
I5242	WHG	10530	Europe	Mathieson et al. 2018
I5244	WHG	10785	Europe	Mathieson et al. 2018
I5401	WHG	8838	Europe	Mathieson et al. 2018
I5402	WHG	8156	Europe	Mathieson et al. 2018
I5407	WHG	9800	Europe	Mathieson et al. 2018
I5771	WHG	8325	Europe	Mathieson et al. 2018
I5772	WHG	8450	Europe	Mathieson et al. 2018
I4881_published	WHG	8363	Europe	Mathieson et al. 2018
I4914_published	WHG	8123	Europe	Mathieson et al. 2018
LaBrana1_published.SG	WHG	7815	Europe	Olalde et al. 2014
CB13.SG	Europe_EN	7348	Europe	Olalde et al. 2015
I4136	Czech_BA	4250	Europe	Olalde et al. 2018
I4145	Czech_BA	4106	Europe	Olalde et al. 2018
I4885	Czech_BA	4166	Europe	Olalde et al. 2018
I4886	Czech_BA	4074	Europe	Olalde et al. 2018
I4888	Czech_BA	4060	Europe	Olalde et al. 2018
I4889	Czech_BA	4122	Europe	Olalde et al. 2018
I4890	Czech_BA	4250	Europe	Olalde et al. 2018
I4891	Czech_BA	4122	Europe	Olalde et al. 2018
I4895	Czech_BA	4110	Europe	Olalde et al. 2018
I4896	Czech_BA	4165	Europe	Olalde et al. 2018
I4945	Czech_BA	4168	Europe	Olalde et al. 2018
I4946	Czech_BA	4172	Europe	Olalde et al. 2018
I5514	Czech_BA	4163	Europe	Olalde et al. 2018
I5666	Czech_BA	4250	Europe	Olalde et al. 2018
I6468	Czech_BA	4150	Europe	Olalde et al. 2018
I6476	Czech_BA	4100	Europe	Olalde et al. 2018
I6480	Czech_BA	4150	Europe	Olalde et al. 2018
I7205	Czech_BA	4200	Europe	Olalde et al. 2018
I7211	Czech_BA	4170	Europe	Olalde et al. 2018
I7212	Czech_BA	4280	Europe	Olalde et al. 2018
I7213	Czech_BA	4267	Europe	Olalde et al. 2018
I7214	Czech_BA	4200	Europe	Olalde et al. 2018
I7249	Czech_BA	4007	Europe	Olalde et al. 2018
I7250	Czech_BA	4200	Europe	Olalde et al. 2018
I7251	Czech_BA	4200	Europe	Olalde et al. 2018
I7269	Czech_BA	4200	Europe	Olalde et al. 2018
I7270	Czech_BA	4200	Europe	Olalde et al. 2018
I7275	Czech_BA	4200	Europe	Olalde et al. 2018
I7276	Czech_BA	4200	Europe	Olalde et al. 2018
I7281	Czech_BA	4192	Europe	Olalde et al. 2018
I7282	Czech_BA	4200	Europe	Olalde et al. 2018
I7286	Czech_BA	4250	Europe	Olalde et al. 2018
I7287	Czech_BA	4200	Europe	Olalde et al. 2018
I7288	Czech_BA	4200	Europe	Olalde et al. 2018
I7290	Czech_BA	4200	Europe	Olalde et al. 2018
I4884	Czech_BA	3764	Europe	Olalde et al. 2018
I4892	Czech_BA	3741	Europe	Olalde et al. 2018
I7195	Czech_BA	4250	Europe	Olalde et al. 2018
I7196	Czech_BA	4250	Europe	Olalde et al. 2018
I7198	Czech_BA	4034	Europe	Olalde et al. 2018
I7199	Czech_BA	4041	Europe	Olalde et al. 2018
I7200	Czech_BA	4250	Europe	Olalde et al. 2018
I7201	Czech_BA	4250	Europe	Olalde et al. 2018
I7202	Czech_BA	4250	Europe	Olalde et al. 2018
I7203	Czech_BA	4250	Europe	Olalde et al. 2018
I3588	Germany_LNBA	4175	Europe	Olalde et al. 2018
I3589	Germany_LNBA	4175	Europe	Olalde et al. 2018
I3590	Germany_LNBA	4191	Europe	Olalde et al. 2018
I3592	Germany_LNBA	4281	Europe	Olalde et al. 2018
I3594	Germany_LNBA	4175	Europe	Olalde et al. 2018
I3600	Germany_LNBA	4175	Europe	Olalde et al. 2018
I3601	Germany_LNBA	4175	Europe	Olalde et al. 2018
I4124	Germany_LNBA	4284	Europe	Olalde et al. 2018
I4134	Germany_LNBA	4250	Europe	Olalde et al. 2018
I4143	Germany_LNBA	4282	Europe	Olalde et al. 2018
I4144	Germany_LNBA	4492	Europe	Olalde et al. 2018
I5014	Germany_LNBA	4200	Europe	Olalde et al. 2018
I5023	Germany_LNBA	4200	Europe	Olalde et al. 2018
I5519	Germany_LNBA	4200	Europe	Olalde et al. 2018
I5520	Germany_LNBA	4250	Europe	Olalde et al. 2018
I5521	Germany_LNBA	4250	Europe	Olalde et al. 2018
I5523	Germany_LNBA	4250	Europe	Olalde et al. 2018
I5524	Germany_LNBA	4250	Europe	Olalde et al. 2018
I5525	Germany_LNBA	4250	Europe	Olalde et al. 2018
I5527	Germany_LNBA	4250	Europe	Olalde et al. 2018
I5529	Germany_LNBA	4250	Europe	Olalde et al. 2018
I5531	Germany_LNBA	4250	Europe	Olalde et al. 2018
I5658	Germany_LNBA	4200	Europe	Olalde et al. 2018
I5659	Germany_LNBA	4200	Europe	Olalde et al. 2018
I5833	Germany_LNBA	4200	Europe	Olalde et al. 2018
I5834	Germany_LNBA	4200	Europe	Olalde et al. 2018
I5836	Germany_LNBA	4250	Europe	Olalde et al. 2018
I6482	Germany_LNBA	4250	Europe	Olalde et al. 2018
I6590	Germany_LNBA	4200	Europe	Olalde et al. 2018
I6591	Germany_LNBA	4200	Europe	Olalde et al. 2018
I6624	Germany_LNBA	4200	Europe	Olalde et al. 2018
I6543	Iberia_MNChL	4100	Europe	Olalde et al. 2018
I6604	Iberia_MNChL	3940	Europe	Olalde et al. 2018
I6609	Iberia_MNChL	4201	Europe	Olalde et al. 2018
I6612	Iberia_MNChL	4201	Europe	Olalde et al. 2018
I6617	Iberia_MNChL	4550	Europe	Olalde et al. 2018
I6628	Iberia_MNChL	4550	Europe	Olalde et al. 2018
I6629	Iberia_MNChL	4550	Europe	Olalde et al. 2018
I6630	Iberia_MNChL	4550	Europe	Olalde et al. 2018
I12855	Iberia_BA	3775	Europe	Olalde et al. 2019
I1310	Iberia_BA	3650	Europe	Olalde et al. 2019
I1312_d	Iberia_BA	3650	Europe	Olalde et al. 2019
I1313_d	Iberia_BA	3650	Europe	Olalde et al. 2019
I1836	Iberia_BA	3544	Europe	Olalde et al. 2019
I1840	Iberia_BA	3507	Europe	Olalde et al. 2019
I1977	Iberia_BA	3507	Europe	Olalde et al. 2019
I1982	Iberia_BA	3595	Europe	Olalde et al. 2019
I2471	Iberia_BA	3514	Europe	Olalde et al. 2019
I2472	Iberia_BA	3465	Europe	Olalde et al. 2019
I3484	Iberia_BA	4050	Europe	Olalde et al. 2019
I3485	Iberia_BA	4078	Europe	Olalde et al. 2019
I3486	Iberia_BA	3600	Europe	Olalde et al. 2019
I3487	Iberia_BA	3626	Europe	Olalde et al. 2019
I3488	Iberia_BA	3600	Europe	Olalde et al. 2019
I3494	Iberia_BA	3787	Europe	Olalde et al. 2019
I3756	Iberia_BA	3848	Europe	Olalde et al. 2019
I3997	Iberia_BA	3635	Europe	Olalde et al. 2019
I4559	Iberia_BA	3550	Europe	Olalde et al. 2019
I4560	Iberia_BA	3550	Europe	Olalde et al. 2019
I4561	Iberia_BA	3550	Europe	Olalde et al. 2019
I4562	Iberia_BA	3631	Europe	Olalde et al. 2019
I6470	Iberia_BA	3601	Europe	Olalde et al. 2019
I8048	Iberia_BA	3850	Europe	Olalde et al. 2019
I8136	Iberia_BA	3676	Europe	Olalde et al. 2019
I8141	Iberia_BA	3850	Europe	Olalde et al. 2019
I8144	Iberia_BA	3676	Europe	Olalde et al. 2019
I8566	Iberia_BA	3700	Europe	Olalde et al. 2019
I8567	Iberia_BA	3530	Europe	Olalde et al. 2019
I8570	Iberia_BA	3100	Europe	Olalde et al. 2019
I8571_d	Iberia_BA	3100	Europe	Olalde et al. 2019
VAD001	Iberia_BA	3691	Europe	Olalde et al. 2019
VAD002	Iberia_BA	3550	Europe	Olalde et al. 2019
VAD003	Iberia_BA	3550	Europe	Olalde et al. 2019
VAD004	Iberia_BA	3400	Europe	Olalde et al. 2019
VAD005	Iberia_BA	3594	Europe	Olalde et al. 2019
I3432	Iberia_MNChL	4946	Europe	Olalde et al. 2019
EHU001	Iberia_MNChL	4116	Europe	Olalde et al. 2019
EHU002	Iberia_MNChL	4363	Europe	Olalde et al. 2019
I11248	Iberia_MNChL	5050	Europe	Olalde et al. 2019
I11249	Iberia_MNChL	5050	Europe	Olalde et al. 2019
I11300	Iberia_MNChL	5050	Europe	Olalde et al. 2019
I11301	Iberia_MNChL	5050	Europe	Olalde et al. 2019
I1842	Iberia_MNChL	4848	Europe	Olalde et al. 2019
I1845	Iberia_MNChL	4800	Europe	Olalde et al. 2019
I1846	Iberia_MNChL	4800	Europe	Olalde et al. 2019
I1976	Iberia_MNChL	4409	Europe	Olalde et al. 2019
I1978	Iberia_MNChL	4800	Europe	Olalde et al. 2019
I2473	Iberia_MNChL	4765	Europe	Olalde et al. 2019
I3214	Iberia_MNChL	5181	Europe	Olalde et al. 2019
I3238	Iberia_MNChL	4282	Europe	Olalde et al. 2019
I3239	Iberia_MNChL	4332	Europe	Olalde et al. 2019
I3243	Iberia_MNChL	4330	Europe	Olalde et al. 2019
I3277	Iberia_MNChL	4925	Europe	Olalde et al. 2019
I4565	Iberia_MNChL	4915	Europe	Olalde et al. 2019
I7602	Iberia_MNChL	5050	Europe	Olalde et al. 2019
I7603	Iberia_MNChL	5050	Europe	Olalde et al. 2019
I7604	Iberia_MNChL	5050	Europe	Olalde et al. 2019
I7605	Iberia_MNChL	5050	Europe	Olalde et al. 2019
I7606	Iberia_MNChL	5050	Europe	Olalde et al. 2019
I8568	Iberia_MNChL	5376	Europe	Olalde et al. 2019
I10277	Iberia_MNChL	4900	Europe	Olalde et al. 2019
I10278	Iberia_MNChL	4900	Europe	Olalde et al. 2019
I10280	Iberia_MNChL	4900	Europe	Olalde et al. 2019
I10283	Iberia_MNChL	4900	Europe	Olalde et al. 2019
I10284	Iberia_MNChL	4900	Europe	Olalde et al. 2019
I10285	Iberia_MNChL	4900	Europe	Olalde et al. 2019
I10286	Iberia_MNChL	4900	Europe	Olalde et al. 2019
I11303	Iberia_MNChL	4638	Europe	Olalde et al. 2019
I11305	Iberia_MNChL	4638	Europe	Olalde et al. 2019
I11306	Iberia_MNChL	4638	Europe	Olalde et al. 2019
I7547	Iberia_MNChL	5950	Europe	Olalde et al. 2019
I7549	Iberia_MNChL	5950	Europe	Olalde et al. 2019
I7550	Iberia_MNChL	5950	Europe	Olalde et al. 2019
ELT002_merged	Iberia_MNChL	5771	Europe	Villalba-Mouco et al. 2019
ELT006_merged	Iberia_MNChL	5807	Europe	Villalba-Mouco et al. 2019
ASH066	Ashkelon_IAI	3200	Levant	Feldman et al. 2019
ASH067	Ashkelon_IAI	3205	Levant	Feldman et al. 2019
ASH068	Ashkelon_IAI	3155	Levant	Feldman et al. 2019
ASH2-3	Ashkelon_IAI	3206	Levant	Feldman et al. 2019
ASH008	Ashkelon_IAII	3100	Levant	Feldman et al. 2019
ASH087	Ashkelon_IAII	3100	Levant	Feldman et al. 2019
ASH135	Ashkelon_IAII	3100	Levant	Feldman et al. 2019
ASH029	Ashkelon_LBA	3522	Levant	Feldman et al. 2019
ASH033	Ashkelon_LBA	3646	Levant	Feldman et al. 2019
ASH034	Ashkelon_LBA	3550	Levant	Feldman et al. 2019
I0644	Levant_ChL	5950	Levant	Harney et al. 2018
I1152	Levant_ChL	5950	Levant	Harney et al. 2018
I1154	Levant_ChL	5950	Levant	Harney et al. 2018
I1160	Levant_ChL	5950	Levant	Harney et al. 2018
I1164	Levant_ChL	5950	Levant	Harney et al. 2018
I1165	Levant_ChL	5950	Levant	Harney et al. 2018
I1168	Levant_ChL	5950	Levant	Harney et al. 2018
I1169	Levant_ChL	5950	Levant	Harney et al. 2018
I1170	Levant_ChL	5950	Levant	Harney et al. 2018
I1171	Levant_ChL	5950	Levant	Harney et al. 2018
I1172	Levant_ChL	5950	Levant	Harney et al. 2018
I1178	Levant_ChL	5950	Levant	Harney et al. 2018
I1179	Levant_ChL	5950	Levant	Harney et al. 2018
I1182	Levant_ChL	5950	Levant	Harney et al. 2018
I1184	Levant_ChL	5950	Levant	Harney et al. 2018
I1187	Levant_ChL	5950	Levant	Harney et al. 2018
I1155_published	Levant_ChL	5950	Levant	Harney et al. 2018
I1177_published	Levant_ChL	5950	Levant	Harney et al. 2018
I1181_published	Levant_ChL	5950	Levant	Harney et al. 2018
I1183_published_d	Levant_ChL	5950	Levant	Harney et al. 2018
I1705	Jordan_BA	4032	Levant	Lazaridis et al. 2016
I1706	Jordan_BA	4345	Levant	Lazaridis et al. 2016
I1730	Jordan_BA	4344	Levant	Lazaridis et al. 2016
I0867	Levant_N	8700	Levant	Lazaridis et al. 2016
I1704	Levant_N	9202	Levant	Lazaridis et al. 2016
I1707	Levant_N	9582	Levant	Lazaridis et al. 2016
I1710	Levant_N	9580	Levant	Lazaridis et al. 2016
I1727	Levant_N	10050	Levant	Lazaridis et al. 2016
I1414_published	Levant_N	10050	Levant	Lazaridis et al. 2016
I1415_published	Levant_N	9875	Levant	Lazaridis et al. 2016
I1700_published	Levant_N	10050	Levant	Lazaridis et al. 2016
I1701_published	Levant_N	9610	Levant	Lazaridis et al. 2016
I1709_published	Levant_N	10050	Levant	Lazaridis et al. 2016
I1699	Levant_N	8700	Levant	Lazaridis et al. 2016
I1679_published	Levant_N	8800	Levant	Lazaridis et al. 2016
I0861	Natufian	12750	Levant	Lazaridis et al. 2016
I1069	Natufian	12750	Levant	Lazaridis et al. 2016
I1072	Natufian	12750	Levant	Lazaridis et al. 2016
I1685_published	Natufian	12750	Levant	Lazaridis et al. 2016
I1687_published	Natufian	13265	Levant	Lazaridis et al. 2016
I1690_published	Natufian	12750	Levant	Lazaridis et al. 2016
IAM.4_IAM.5.SG	Morocco_EN	7060	North Africa	Fregel et al. 2018
IAM.6.SG	Morocco_EN	7125	North Africa	Fregel et al. 2018
IAM.7.SG	Morocco_EN	6870	North Africa	Fregel et al. 2018
IAM.3.SG	Morocco_EN	7217	North Africa	Fregel et al. 2018
KEB.1_KEB.8.SG	Morocco_LN	5665	North Africa	Fregel et al. 2018
KEB.4.SG	Morocco_LN	5650	North Africa	Fregel et al. 2018
KEB.6.SG	Morocco_LN	5650	North Africa	Fregel et al. 2018
JK2134	Egypt_prePtolemaic	2617	North Africa	Scheunemann et al. 2017
JK2911	Egypt_prePtolemaic	2614	North Africa	Scheunemann et al. 2017
JK2888	Egypt_Ptolemaic	2024	North Africa	Scheunemann et al. 2017
TAF009	Morocco_Iberomaurusian	14357	North Africa	van de Loosdrecht et al. 2018
TAF010	Morocco_Iberomaurusian	14605	North Africa	van de Loosdrecht et al. 2018
TAF011	Morocco_Iberomaurusian	14500	North Africa	van de Loosdrecht et al. 2018
TAF013	Morocco_Iberomaurusian	14500	North Africa	van de Loosdrecht et al. 2018
TAF014	Morocco_Iberomaurusian	14500	North Africa	van de Loosdrecht et al. 2018
TAF015	Morocco_Iberomaurusian	14500	North Africa	van de Loosdrecht et al. 2018
RISE507.508.merge.SG	Steppe_EMBA	5077	Russia	Allentoft et al. 2015
RISE510.SG	Steppe_EMBA	4610	Russia	Allentoft et al. 2015
RISE555.SG	Steppe_EMBA	4627	Russia	Allentoft et al. 2015
RISE240.SG	Steppe_EMBA	4706	Russia	Allentoft et al. 2015
RISE546.SG	Steppe_EMBA	4850	Russia	Allentoft et al. 2015
RISE547.SG	Steppe_EMBA	4711	Russia	Allentoft et al. 2015
RISE548.SG	Steppe_EMBA	4850	Russia	Allentoft et al. 2015
RISE552.SG	Steppe_EMBA	4446	Russia	Allentoft et al. 2015
RISE550.SG	Steppe_EMBA	4935	Russia	Allentoft et al. 2015
RISE500.SG	Steppe_MLBA	3550	Russia	Allentoft et al. 2015
RISE503.SG	Steppe_MLBA	3569	Russia	Allentoft et al. 2015
RISE505.SG	Steppe_MLBA	3636	Russia	Allentoft et al. 2015
RISE386.SG	Steppe_MLBA	4122	Russia	Allentoft et al. 2015
RISE392.SG	Steppe_MLBA	3961	Russia	Allentoft et al. 2015
RISE394.SG	Steppe_MLBA	3802	Russia	Allentoft et al. 2015
RISE395.SG	Steppe_MLBA	3808	Russia	Allentoft et al. 2015
Ust_Ishim_published.DG	Ust_Ishim	45020	Russia	Fu et al. 2014
I0061	EHG	8280	Russia	Mathieson et al. 2015
I0211	EHG	8280	Russia	Mathieson et al. 2015
I0124	EHG	7549	Russia	Mathieson et al. 2015
I0357	Steppe_EMBA	4952	Russia	Mathieson et al. 2015
I0370	Steppe_EMBA	4850	Russia	Mathieson et al. 2015
I0429	Steppe_EMBA	5079	Russia	Mathieson et al. 2015
I0438	Steppe_EMBA	4778	Russia	Mathieson et al. 2015
I0439	Steppe_EMBA	5071	Russia	Mathieson et al. 2015
I0441	Steppe_EMBA	4766	Russia	Mathieson et al. 2015
I0443	Steppe_EMBA	4850	Russia	Mathieson et al. 2015
I0444	Steppe_EMBA	5059	Russia	Mathieson et al. 2015
I0126	Steppe_EMBA	4627	Russia	Mathieson et al. 2015
I0374	Steppe_EMBA	4350	Russia	Mathieson et al. 2015
I0440	Steppe_EMBA	4727	Russia	Mathieson et al. 2015
I0371_published	Steppe_EMBA	4678	Russia	Mathieson et al. 2015
I0418	Steppe_EMBA	3897	Russia	Mathieson et al. 2015
I0122	Steppe_Eneolithic	6807	Russia	Mathieson et al. 2015
I0433	Steppe_Eneolithic	6566	Russia	Mathieson et al. 2015
I0434	Steppe_Eneolithic	6906	Russia	Mathieson et al. 2015
I0234	Steppe_MLBA	3675	Russia	Mathieson et al. 2015
I0235	Steppe_MLBA	3675	Russia	Mathieson et al. 2015
I0423	Steppe_MLBA	3475	Russia	Mathieson et al. 2015
Popovo2	EHG	8200	Russia	Mittnik et al. 2018
I7489	Steppe_EMBA	5076	Russia	Narasimhan et al. 2019
I0231_published	Steppe_EMBA	4792	Russia	Narasimhan et al. 2019
I0442	Steppe_EMBA	4350	Russia	Narasimhan et al. 2019
I6294	Steppe_EMBA	4721	Russia	Narasimhan et al. 2019
I7671	Steppe_EMBA	4733	Russia	Narasimhan et al. 2019
I8745	Steppe_EMBA	4300	Russia	Narasimhan et al. 2019
I0246	Steppe_EMBA	4149	Russia	Narasimhan et al. 2019
I0354	Steppe_EMBA	3803	Russia	Narasimhan et al. 2019
I0937	Steppe_MLBA	3800	Russia	Narasimhan et al. 2019
I0938	Steppe_MLBA	3800	Russia	Narasimhan et al. 2019
I0939	Steppe_MLBA	3800	Russia	Narasimhan et al. 2019
I0942	Steppe_MLBA	3800	Russia	Narasimhan et al. 2019
I0943	Steppe_MLBA	3800	Russia	Narasimhan et al. 2019
I0982	Steppe_MLBA	3800	Russia	Narasimhan et al. 2019
I0984	Steppe_MLBA	3853	Russia	Narasimhan et al. 2019
I0986	Steppe_MLBA	3800	Russia	Narasimhan et al. 2019
I0987	Steppe_MLBA	3800	Russia	Narasimhan et al. 2019
I0989	Steppe_MLBA	3800	Russia	Narasimhan et al. 2019
I1003	Steppe_MLBA	3800	Russia	Narasimhan et al. 2019
I1006	Steppe_MLBA	3800	Russia	Narasimhan et al. 2019
I1008	Steppe_MLBA	3800	Russia	Narasimhan et al. 2019
I1011	Steppe_MLBA	3800	Russia	Narasimhan et al. 2019
I1013	Steppe_MLBA	3800	Russia	Narasimhan et al. 2019
I1018	Steppe_MLBA	3800	Russia	Narasimhan et al. 2019
I1019	Steppe_MLBA	3800	Russia	Narasimhan et al. 2019
I1022	Steppe_MLBA	3800	Russia	Narasimhan et al. 2019
I1024	Steppe_MLBA	3800	Russia	Narasimhan et al. 2019
I1027	Steppe_MLBA	3819	Russia	Narasimhan et al. 2019
I1029	Steppe_MLBA	3823	Russia	Narasimhan et al. 2019
I1053	Steppe_MLBA	3793	Russia	Narasimhan et al. 2019
I1055	Steppe_MLBA	3800	Russia	Narasimhan et al. 2019
I1060	Steppe_MLBA	3800	Russia	Narasimhan et al. 2019
I1061	Steppe_MLBA	3800	Russia	Narasimhan et al. 2019
I1062	Steppe_MLBA	3800	Russia	Narasimhan et al. 2019
I1063	Steppe_MLBA	3800	Russia	Narasimhan et al. 2019
I1064	Steppe_MLBA	3737	Russia	Narasimhan et al. 2019
I1065	Steppe_MLBA	3800	Russia	Narasimhan et al. 2019
I1082	Steppe_MLBA	3800	Russia	Narasimhan et al. 2019
I1084	Steppe_MLBA	3800	Russia	Narasimhan et al. 2019
I1086	Steppe_MLBA	3800	Russia	Narasimhan et al. 2019
I1088	Steppe_MLBA	3800	Russia	Narasimhan et al. 2019
I1089	Steppe_MLBA	3800	Russia	Narasimhan et al. 2019
I1090	Steppe_MLBA	3800	Russia	Narasimhan et al. 2019
I7480	Steppe_MLBA	3800	Russia	Narasimhan et al. 2019
I0944	Steppe_MLBA	3834	Russia	Narasimhan et al. 2019
I0945	Steppe_MLBA	3900	Russia	Narasimhan et al. 2019
I0946	Steppe_MLBA	3898	Russia	Narasimhan et al. 2019
I0419	Steppe_MLBA	4000	Russia	Narasimhan et al. 2019
I0232	Steppe_MLBA	3475	Russia	Narasimhan et al. 2019
I0233	Steppe_MLBA	3475	Russia	Narasimhan et al. 2019
I0358	Steppe_MLBA	3719	Russia	Narasimhan et al. 2019
I0359	Steppe_MLBA	3475	Russia	Narasimhan et al. 2019
I0361	Steppe_MLBA	3475	Russia	Narasimhan et al. 2019
I0422	Steppe_MLBA	3475	Russia	Narasimhan et al. 2019
I0424	Steppe_MLBA	3675	Russia	Narasimhan et al. 2019
I0430	Steppe_MLBA	3675	Russia	Narasimhan et al. 2019
I0431	Steppe_MLBA	3675	Russia	Narasimhan et al. 2019
I0360	Steppe_MLBA	3800	Russia	Narasimhan et al. 2019
I5766	WSHG	6057	Russia	Narasimhan et al. 2019
I1958	WSHG	6591	Russia	Narasimhan et al. 2019
I1960	WSHG	8166	Russia	Narasimhan et al. 2019
I1290	Iran_N	9846	West Asia	Lazaridis et al. 2016
I1661	IranSG_ChL	6544	West Asia	Lazaridis et al. 2016
I1662	IranSG_ChL	6672	West Asia	Lazaridis et al. 2016
I1665	IranSG_ChL	5826	West Asia	Lazaridis et al. 2016
I1670	IranSG_ChL	6678	West Asia	Lazaridis et al. 2016
I1674	IranSG_ChL	5836	West Asia	Lazaridis et al. 2016
I8726	Indus_Periphery	5000	West Asia	Narasimhan et al. 2019
I11456_published	Indus_Periphery	4500	West Asia	Narasimhan et al. 2019
I11458_published	Indus_Periphery	4600	West Asia	Narasimhan et al. 2019
I11459_published	Indus_Periphery	4703	West Asia	Narasimhan et al. 2019
I11466_published	Indus_Periphery	4200	West Asia	Narasimhan et al. 2019
I11471_published	Indus_Periphery	5125	West Asia	Narasimhan et al. 2019
I11480_published	Indus_Periphery	4800	West Asia	Narasimhan et al. 2019
I8728_published	Indus_Periphery	4500	West Asia	Narasimhan et al. 2019
I1944	Iran_N	9800	West Asia	Narasimhan et al. 2019
I1945	Iran_N	9800	West Asia	Narasimhan et al. 2019
I1947	Iran_N	9973	West Asia	Narasimhan et al. 2019
I1949	Iran_N	10052	West Asia	Narasimhan et al. 2019
I1951	Iran_N	9892	West Asia	Narasimhan et al. 2019
I1954	Iran_N	10093	West Asia	Narasimhan et al. 2019
I7527	Iran_N	9900	West Asia	Narasimhan et al. 2019
I2323	IranHF_ChL	7906	West Asia	Narasimhan et al. 2019
I2328	IranHF_ChL	7906	West Asia	Narasimhan et al. 2019
I4241	IranHF_ChL	7908	West Asia	Narasimhan et al. 2019
I4349	IranHF_ChL	7756	West Asia	Narasimhan et al. 2019
I4351	IranHF_ChL	7925	West Asia	Narasimhan et al. 2019
I2337	IranTH_ChL	5530	West Asia	Narasimhan et al. 2019
I2512	IranTH_ChL	4846	West Asia	Narasimhan et al. 2019
I2513	IranTH_ChL	4621	West Asia	Narasimhan et al. 2019
I2514	IranTH_ChL	4341	West Asia	Narasimhan et al. 2019
I2918	IranTH_ChL	5569	West Asia	Narasimhan et al. 2019
I2922	IranTH_ChL	4062	West Asia	Narasimhan et al. 2019
I2923	IranTH_ChL	4707	West Asia	Narasimhan et al. 2019
I2924	IranTH_ChL	4724	West Asia	Narasimhan et al. 2019
I2925	IranTH_ChL	4724	West Asia	Narasimhan et al. 2019
I2927	IranTH_ChL	4413	West Asia	Narasimhan et al. 2019
I2928	IranTH_ChL	4632	West Asia	Narasimhan et al. 2019
I2921_published	IranTH_ChL	5541	West Asia	Narasimhan et al. 2019
I11462	Shahr_I_Sokhta_BA1	4846	West Asia	Narasimhan et al. 2019
I11474	Shahr_I_Sokhta_BA1	4600	West Asia	Narasimhan et al. 2019
I11476	Shahr_I_Sokhta_BA1	4600	West Asia	Narasimhan et al. 2019
I11478	Shahr_I_Sokhta_BA1	4500	West Asia	Narasimhan et al. 2019
I11479	Shahr_I_Sokhta_BA1	4748	West Asia	Narasimhan et al. 2019
I11483	Shahr_I_Sokhta_BA1	4954	West Asia	Narasimhan et al. 2019
I8724	Shahr_I_Sokhta_BA1	4850	West Asia	Narasimhan et al. 2019
I8725	Shahr_I_Sokhta_BA1	4896	West Asia	Narasimhan et al. 2019
†ID as it appears in 'Instance ID' from the compiled data v42.4 available from Reich lab https://reich.hms.harvard.edu/downloadable-genotypes-present-day-and-ancient-dna-data-compiled-published-papers
